# Supplementary material for: Integrated Analysis of Ginsenoside Content and Biomarker Changes in Processed Ginseng: Implications for Anti-Cancer Mechanisms
Source: Foods. 2024 Aug 8;13(16):2497. doi: 10.3390/foods13162497 (PMC11353654; doi:10.3390/foods13162497)
Supplement: Supplementary file 1 [file foods-13-02497-s001.zip]

Archive with 1 entries (1 files):
- foods-3109837-supplementary.pdf
